# Supplementary material for: Efficacy of Nanofiber Sheets Incorporating Oxaliplatin in Gastrointestinal Cancer Xenograft Models
Source: Nanomaterials (Basel). 2025 Oct 5;15(19):1524. doi: 10.3390/nano15191524 (PMC12526398; doi:10.3390/nano15191524)
Supplement: Supplementary file 1 [file nanomaterials-15-01524-s001.zip]

Archive with 1 entries (1 files):
- nanomaterials-3834374-supplementary.pdf
